# Supplementary material for: Biofilm spatial structure and superinfection immunity modulate inter-phage competition
Source: PLoS Biol. 2026 Mar 31;24(3):e3003737. doi: 10.1371/journal.pbio.3003737 (PMC13082703; doi:10.1371/journal.pbio.3003737)
Supplement: S1 Data — (XLSX) [file pbio.3003737.s009.xlsx]

## Sheet: Figure 1B
Time after induction (h)	Virocell Biovolume WT																Lysogen Biovolume WT																Uninfected cell Biovolume WT
0	0.000445014	0.000629273	0.00101342	0.000300976	0.000370955	0.000774115	0.00117695	0.000340068	0.0125345	0.0173782	0.000419531	0.000311793	0.0950248	0.027295	0.0095468	0.682545	0.215372	0.179522	0.0992935	0.581814	0.297803	0.11947	0.106651	0.315655	0.763896	0.24625	0.470957	0.560801	0.59619	0.717677	0.664065	0.913733	0.902546	0.719338	0.211416	0.929423	0.332567	0.304706	0.597794	0.324559	4.06561	2.49117	4.36643	3.13535	5.51962	6.93483	8.24314	3.8251
24	0.00597088	0.0163008	0.00979767	0.00195527	0.0102355	0.00223623	0.00231617	0.0892659									0.265774	0.0501316	0.0804284	0.29575	0.167269	0.138236	0.117899	0.745994									1.41592	1.29314	1.18181	2.37406	1.47936	1.32658	1.82315	3.52495
48	0.0596952	0.127273	0.0416169	0.0388542	0.19337	0.061347	0.184186	0.454792	0.156612	0.11298	0.0732956	0.134596	0.0488284	0.171558	0.00676312	0.0397146	0.766011	0.368022	0.336177	1.35668	0.3795	0.248133	0.331926	0.894167	0.980434	0.512533	0.622433	0.72158	0.557932	1.02754	0.820499	0.886064	4.31674	1.6857	4.56619	3.54056	3.92729	2.53001	6.85677	8.08445	3.62182	2.66313	3.36294	2.76211	3.04607	6.09912	7.50636	2.83878
72	0.0100074	0.0283678	0.0202448	0.0590564	0.0118504	0.034526	0.0557271		0.109497	0.0433377	0.143631	0.113544	3.38822e-05	0.0702916	0.103954		0.72425	0.471278	0.593045	1.02663	0.277381	0.203845	1.12182		0.762738	0.747511	0.635696	0.610883	0.561252	0.620296	0.656225		10.978	3.66924	10.6452	6.68513	2.31846	9.1426	12.9295		6.81695	5.92417	8.50332	5.914	7.61032	10.5257	7.7169
96	0.15647	0.170064	0.187398	0.216865	0.134001	0.34843			0.8213	0.649828	0.425097	0.429889	0.0442597	0.260993			0.374535	0.603685	0.315134	0.933796	1.27971	1.22923			1.8912	1.93609	1.91533	1.30776	1.30402	0.822761			5.34869	6.81818	6.64203	15.3869	5.461	19.2238			11.0147	4.35221	16.5434	11.9788	18.1356	20.329
120	0.101325	0.130026							0.245247	0.00123013	0.230336	0.586467	0.306136	0.138395	0.268812	0.206457	0.254907	0.995901							1.22326	0.020865	0.867156	2.26077	0.963033	1.60928	1.51237	1.76949	10.0988	11.8894							11.5552	0.158132	7.28905	17.7806	10.5293	8.77146	12.9311	13.5967

## Sheet: Figure 1C
Time after induction (h)	Virocell Biovolume Curli-																								Lysogen Biovolume Curli-																								Uninfected cell Biovolume Curli-
0	0.0122589	0.00425355	0.00141772	0.00874884	0.00124946	6.85259e-06	0.00162178	0.000346436	0.00331284	0.000759494	0.00429048	0.00173066	0.00716819	0.0135948	0.00611213	0.0117598									0.0743501	0.0279159	0.304348	1.20439	0.0181053	0.371824	0.0123072	0.449776	0.0220276	0.0425146	0.0104201	0.00786601	0.0133344	0.0381011	0.00503513	0.0337817									2.32333
24	0.22016	0.104248	0.167482	0.134042	0.154735	0.431362	0.272414	0.338442																	0.0241359	0.0137474	0.0163255	0.0543844	0.00853565	0.0811814	0.0981986	0.0427087																	0.649189
48	0.297477	0.486306	0.497361	0.45053	0.178843	0.204471	0.0932991		0.155447	0.108176	0.0154434	0.110182	0.0393396	0.0261735	0.113176	0.0340181	0.41913	0.0921388	0.17558	0.194296	0.136593	0.0542268	0.0664495		0.356106	1.15914	0.771314	0.960068	0.659519	0.551534	0.77431		0.179032	0.370918	0.364896	0.479406	0.138637	0.0624099	0.499242	0.024418	0.185995	0.144935	0.0451079	0.407786	0.0905844	0.158608	0.447835		0.57421
72	0.131388	0.0536462	0.17625	0.0931966	0.0755483	0.0142572	0.0437085	0.174276	0.491592	0.0426197	0.0245943	0.0420916	0.128267	0.0472383	0.0167607	0.0958673	0.0301217	0.0958962	0.0636925	0.00267632	0.128904	0.00327401	0.0577148		4.13279	2.79145	1.32894	3.31769	3.0879	1.96964	3.00663	2.8681	1.88346	2.06524	1.30564	1.08851	1.46732	0.877816	0.77887	0.115867	0.319799	1.13833	1.84743	0.754628	0.933882	0.152043	0.590002		0.521179
96	0.0333988	0.015563	0.0384895	0.0548561	0.0666654	0.0483884	0.017275	0.0942808	0.0718927	0.0437264	0.0119844	0.0542908	0.0317522	0.0206411	0.00440964	0.0151381	0.0171208	0.0548541	0.0512813	0.0272923	0.0583082	0.0062941	0.00782756	0.0458187	3.17726	3.75629	2.6224	2.81555	4.12218	2.97102	2.88894	2.16667	2.19688	1.78334	1.87328	0.973207	0.996993	0.937802	0.360684	0.382384	0.900468	1.39284	2.1254	1.09511	1.16585	0.193267	0.571804	1.25158	0.918057
120	0.0247158	0.0187787	0.0285258	0.0335514	0.0407817	0.0550765	0.0312783	0.00140059	0.0477579	0.0318493	0.0279551	0.0503612	0.0391439	0.0197442	0.00708786	0.0130226	0.0253226	0.0397244	0.0142857	0.00443362	0.0167317	0.00189322	0.0311911	0.0177155	2.77233	2.71564	3.25672	2.79199	2.86037	2.7017	3.35528	2.59208	1.54001	1.61065	0.964517	1.68054	1.6926	1.80823	0.88723	0.668535	2.41441	2.35099	2.69356	1.80704	0.943699	0.831152	1.90969	1.86547	0.106097
[truncated: 7 more columns]

## Sheet: Figure 1D
Time after induction (h)	Lytic infection frequency Curli-																								Lytic infection frequency Curli+
0	0.164881	0.15237	0.038639	0.007264	0.06901	0.016438	0.131774	0.030226	0.150395	0.100918	0.072887	0.220017	0.025981	0.188136	0.001361	0.041967									0.002066	0.003505	0.010206	0.000517	0.001246	0.00648	0.011036	0.001077	0.016409	0.070571	0.000891	0.000556	0.159387	0.038032	0.014376
24	0.883492	0.911182	0.711376	0.947721	0.841611	0.735037	0.887948																		0.0219724	0.245374	0.10859	0.00656781	0.0576631	0.0159193	0.0192669	0.106872
48	0.455148	0.295546	0.392032	0.319389	0.213324	0.270462	0.107536	0.537354	0.821477	0.376648	0.0399715	0.231924	0.0758359	0.158809	0.644562	0.0637927	0.692634	0.38865	0.795603	0.322706	0.601262	0.254783	0.129208		0.0722959	0.256964	0.110158	0.0278417	0.337546	0.198226	0.356872	0.337143	0.137736	0.180619	0.105351	0.157206	0.080474	0.143072	0.00817531	0.0428985
72	0.030812	0.0188557	0.117095	0.0273232	0.0238816	0.00718646	0.0143291	0.0572829	0.952679	0.0221276	0.0117686	0.0312316	0.105415	0.0311894	0.0187359	0.109596	0.0860815	0.0776977	0.0333273	0.003534	0.121289	0.0210796	0.0891049		0.0136293	0.0567757	0.0330102	0.0543953	0.0409721	0.144841	0.0473249		0.125536	0.0547989	0.184301	0.156736	6.03654e-05	0.101785	0.136749
96	0.0104025	0.00412608	0.0144649	0.0191109	0.015915	0.0160258	0.00594416	0.0416997	0.382898	0.0195154	0.00667534	0.0281654	0.0315955	0.0202834	0.00468009	0.04028	0.0186585	0.0378906	0.0235594	0.0243159	0.0476313	0.0315397	0.0135044	0.0353159	0.294668	0.219792	0.372907	0.18847	0.0947869	0.220853			0.302783	0.251295	0.181632	0.247396	0.0328269	0.240823
120	0.00883638	0.00686754	0.008683	0.0118743	0.014057	0.0199786	0.009236	0.000540043	0.111028	0.0202622	0.0170603	0.0496229	0.0227622	0.0115305	0.00390448	0.0144655	0.0103792	0.0166161	0.00527569	0.00244752	0.0174211	0.00227265	0.0160705	0.0094072	0.284435	0.115483	0.146449	0.128431	0.0844289				0.167005	0.0556745	0.209875	0.205978	0.24121	0.0791882	0.150918	0.104485

## Sheet: Figure 1E
Cell packing	Prior to induction	24h	48h	72h
0	0	0.002938	0.01027	0
0.0204082	9.47034e-06	0.010591	0.028389	0.000103
0.0408163	4.73517e-05	0.028586	0.044215	0.000689
0.0612245	0.000190591	0.05593	0.057823	0.00253
0.0816327	0.000615572	0.076974	0.069791	0.004761
0.102041	0.00146672	0.093228	0.084496	0.008376
0.122449	0.00338801	0.097196	0.09531	0.010737
0.142857	0.00603734	0.096483	0.094676	0.015551
0.163265	0.0102907	0.091203	0.091924	0.020128
0.183673	0.0162878	0.081503	0.085297	0.025225
0.204082	0.0232236	0.069867	0.074693	0.02924
0.22449	0.0312012	0.058892	0.062594	0.032719
0.244898	0.0396606	0.049208	0.05036	0.036332
0.265306	0.0479483	0.041869	0.039869	0.038705
0.285714	0.0570197	0.035979	0.031156	0.043469
0.306122	0.0633483	0.03054	0.023469	0.049256
0.326531	0.0683012	0.025518	0.017315	0.058334
0.346939	0.073961	0.019175	0.01247	0.066444
0.367347	0.0771868	0.014504	0.008635	0.070742
0.387755	0.0753602	0.009551	0.006253	0.074215
0.408163	0.0701622	0.005401	0.004041	0.074388
0.428571	0.0630724	0.002867	0.002801	0.069867
0.44898	0.0535488	0.001434	0.001728	0.06165
0.469388	0.0452777	0.000458	0.001043	0.049602
0.489796	0.0386922	8.92e-05	0.000646	0.039241
0.510204	0.0326821	1.23e-05	0.000359	0.02974
0.530612	0.0272686	4.61e-06	0.00026	0.022043
0.55102	0.0221523	0	8.67e-05	0.017775
0.571429	0.0177012	0	2.09e-05	0.012884
0.591837	0.013217	0	8.97e-06	0.010287
0.612245	0.00930697	0	2.99e-06	0.008413
0.632653	0.00582899	0	0	0.006322
0.653061	0.00319861	0	0	0.004375
0.673469	0.00164665	0	0	0.002687
0.693878	0.000561117	0	0	0.001298
0.714286	9.70709e-05	0	0	0.000942
0.734694	3.78813e-05	0	0	0.000473
0.755102	3.55138e-06	0	0	0.00023
0.77551	0	0	0	0.000136
0.795918	0	0	0	5.99e-05
0.816327	0	0	0	2.33e-05
0.836735	0	0	0	6.66e-06
0.857143	0	0	0	0
0.877551	0	0	0	0
0.897959	0	0	0	0
0.918367	0	0	0	0
0.938776	0	0	0	0
0.959184	0	0	0	0
0.979592	0	0	0	0
1	0	0	0	0

## Sheet: Figure 1F
Cell packing	Prior to induction	24	48	72
0	0.0141672	0.015728	0.028866	0.017265
0.0204082	0.00996157	0.015228	0.021928	0.01269
0.0408163	0.00791648	0.014045	0.023845	0.014525
0.0612245	0.00747118	0.013238	0.023236	0.014476
0.0816327	0.00699289	0.012737	0.022577	0.014193
0.102041	0.00667953	0.014216	0.020194	0.015317
0.122449	0.00735573	0.013704	0.020518	0.015406
0.142857	0.00780103	0.014455	0.020275	0.015171
0.163265	0.00884007	0.01616	0.018916	0.015899
0.183673	0.00943381	0.016593	0.017973	0.015859
0.204082	0.0108027	0.018162	0.017871	0.015875
0.22449	0.0124685	0.018913	0.018125	0.015956
0.244898	0.0138538	0.018935	0.018662	0.015891
0.265306	0.0152887	0.019618	0.019119	0.015939
0.285714	0.0161958	0.019584	0.018672	0.016618
0.306122	0.0184718	0.020869	0.018966	0.016465
0.326531	0.0201211	0.021039	0.01921	0.016853
0.346939	0.0211931	0.020527	0.018916	0.017467
0.367347	0.0223146	0.020175	0.019139	0.018776
0.387755	0.0227764	0.02088	0.01921	0.019269
0.408163	0.0234196	0.020255	0.020042	0.019771
0.428571	0.0239803	0.02005	0.019737	0.020328
0.44898	0.0250524	0.020345	0.020082	0.020183
0.469388	0.0251018	0.020573	0.020741	0.020247
0.489796	0.0252998	0.019595	0.020498	0.01935
0.510204	0.0243927	0.020129	0.020234	0.019463
0.530612	0.02464	0.02022	0.020214	0.02028
0.55102	0.0240463	0.019322	0.019098	0.020506
0.571429	0.0253327	0.019777	0.020468	0.021314
0.591837	0.0250029	0.021517	0.019981	0.022486
0.612245	0.024739	0.020709	0.020153	0.022891
0.632653	0.0260584	0.021016	0.021431	0.023085
0.653061	0.0249864	0.021403	0.020752	0.023901
0.673469	0.0252338	0.022756	0.021391	0.024596
0.693878	0.0237824	0.023245	0.022628	0.025251
0.714286	0.0256296	0.022529	0.023378	0.024742
0.734694	0.0262398	0.023029	0.022547	0.025857
0.755102	0.0292415	0.023825	0.022161	0.026116
0.77551	0.0295878	0.023825	0.023125	0.026221
0.795918	0.031402	0.023803	0.023419	0.026399
0.816327	0.0319793	0.023871	0.023084	0.026544
0.836735	0.0307423	0.024542	0.023399	0.027134
0.857143	0.0321607	0.026191	0.024271	0.025509
0.877551	0.0305939	0.028943	0.023815	0.025437
0.897959	0.029225	0.033094	0.023034	0.024976
0.918367	0.0288292	0.032571	0.022243	0.027021
0.938776	0.0232382	0.027431	0.018662	0.029042
0.959184	0.0141342	0.020562	0.00926	0.026924
0.979592	0.00582191	0.010065	0.003935	0.014509
1	0	0	0	8.08e-06

## Sheet: Figure 2B
Curli- λΔcI+Lysogens	Curli+ λΔcI+Lysogens	Curli++ λΔcI+Lysogens	Curli- λvir+Lysogens	Curli+ λvir+Lysogens	Curli++ λvir+Lysogens
0.141188	3.38103	1.89886	0.0379774	0.886342	2.30009
0.304844	7.97752	1.09365	0.0819245	3.54317	2.02034
3.76701	5.10336	0.705453	0.0185397	0.865404	3.67324
0.02854	0.836067	3.26708	0.00756236	0.867461	1.50989
0.050129	1.26663	4.66659	0.378723	1.36173	1.80354
0.009716	1.77502		0.039655	5.48595	0.4478
0.116735	1.17208			6.38415
0.014695	2.05362			2.80507
0.00606	4.71764			6.61353
0.016492	3.01844			12.2322
0.0487	4.58149			8.07972
0.054383	2.41938			2.56557
0.056303	4.24853
	2.09508

## Sheet: Figure 2C
Curli- λΔcI+Lysogens	Curli+ λΔcI+Lysogens	Curli++ λΔcI+Lysogens	Curli- λvir+Lysogens	Curli+ λvir+Lysogens	Curli++ λvir+Lysogens
0.119653	18.1215	24.8915	0.054521	3.97146	24.8594
0.052262	15.0556	19.5366	0.177611	10.5885	18.0984
0.131141	12.0216	7.83824	0.031303	8.09415	28.0383
0.109324	10.0174	23.1504	0.020533	7.79305	12.7831
0.015662	6.61436	21.1248	0.699567	4.02193	15.8251
0.052157	14.9122	9.58885	0.0587	14.3681	7.55854
0.006786	13.4916	11.8655	0.009691	9.22349
0.036731	8.02511	9.47962	0.211608	5.51755
0.032065	8.42045	8.32523	0.107675	14.2445
0.01236	2.80391	16.4298	0.369924	16.4294
0.031431	4.10119	3.34852	0.170888	12.2443
0.05897	4.80052		0.030332	5.21116
0.058108	8.77146		0.04397
0.042818	6.36156

## Sheet: Figure 2D
curli - 120h	curli + 120h	curli ++ 120h
0.811408	0.676705	0.966498
0.784358	0.641237	0.99767
0.736622	0.602753	0.994013
0.953121	0.162608	0.991925
0.768947	0.001834	0.997392
0.911082	0.379202	0.824253
0.690137	0.376569	0.956379
0.370884	0.352274	0.999775
0.7328	0.716434	0.999223
0.239442	0.43222	0.912102
0.434401	0.351677	0.993423
0.506518	0.059824
0.239096	0.108099
0.453382	0.004538
0.105003
0.94545
0.22135
0.830152
0.627245
0.686454
0.822243
0.38823

## Sheet: Figure 2E
curli + 120h	curli - 120h	curli ++ 120h
0.785381	0.00347	0.998625
0.154435	0.000563	0.999643
0.891474	0.005798	0.996045
0.598474	0.13251	0.997019
0.472211	0.0978	0.999329
0.536724	0.108124	0.999592
0.486245	0.033669
0.502568	0.011696
0.014207	0.062992
0.062807	0.040405
0.174981	0.001104
0.063876	0.001416
	0.08632
	0.055775
	0.002698
	0.008287

## Sheet: Figure S1A
WT turquoise Lambda Induction burst size
139.43
111.26
113.43
118.65

[truncated: 13 more sheets: Figure S1B, Figure S2A, Figure S2B, SI Figure 3A, SI Figure 3B, SI Figure 4A, SI Figure 4D, SI Figure 4E, SI Figure 5A, SI Figure 5B, SI Figure 5C, SI Figure S7A, SI Figure S7B]
